# Supplementary material for: Probiotic Potential of Yeasts Isolated from Fermented Beverages: Assessment of Antagonistic Strategies Against Salmonella enterica Serovar Enteritidis
Source: J Fungi (Basel). 2024 Dec 17;10(12):878. doi: 10.3390/jof10120878 (PMC11676645; doi:10.3390/jof10120878)
Supplement: Supplementary file 1 [file jof-10-00878-s001.zip]

Archive with 1 entries (1 files):
- jof-3331339-supplementary.pdf
